# Supplementary material for: Carotenoid Cocktail Produced by An Antarctic Soil Flavobacterium with Biotechnological Potential
Source: Microorganisms. 2021 Nov 24;9(12):2419. doi: 10.3390/microorganisms9122419 (PMC8704924; doi:10.3390/microorganisms9122419)
Supplement: Supplementary file 1 [file microorganisms-09-02419-s001.zip]

Archive with 1 entries (1 files):
- microorganisms-1368113-supplementary.pdf
